# Supplementary material for: Fluorescent Molecularly Imprinted Polymers Loaded with Avenanthramides for Inhibition of Advanced Glycation End Products
Source: Polymers (Basel). 2023 Jan 20;15(3):538. doi: 10.3390/polym15030538 (PMC9920636; doi:10.3390/polym15030538)
Supplement: Supplementary file 1 [file polymers-15-00538-s001.zip]

Archive with 1 entries (1 files):
- polymers-2091045-supplementary.pdf
